# Supplementary material for: Engineering Pyrrolysyl-tRNA Synthetase for the Incorporation of Non-Canonical Amino Acids with Smaller Side Chains
Source: Int J Mol Sci. 2021 Oct 17;22(20):11194. doi: 10.3390/ijms222011194 (PMC8538471; doi:10.3390/ijms222011194)
Supplement: Supplementary file 1 [file ijms-22-11194-s001.zip]

Archive with 1 entries (1 files):
- ijms-1407960-supplementary.pdf
